# Supplementary material for: A DNA and morphology based phylogenetic framework of the ant genus Lasius with hypotheses for the evolution of social parasitism and fungiculture
Source: BMC Evol Biol. 2008 Aug 19;8:237. doi: 10.1186/1471-2148-8-237 (PMC2542377; doi:10.1186/1471-2148-8-237)
Supplement: Additional File 1 — Definition and data matrix of morphological characters. L worker larva, M adult male, Q adult queen, W adult worker. The characters are consecutively numbered in the definitions which equal the numbers used in the matrix. The numeric codes for the character state definitions are given in parentheses. If a species is polymorphic in character states, both states are given in parantheses. In the penultimate row, the corresponding character name of Janda et al. [38] is given and the following signs describe the relation to [38] concerning the definitions, "*" indicates that character and states are identical, "**" indicates that the characters are identical but the states have been adapted, "***" that characters and states have been adapted, and "****" indicates new characters, not used in [38]. The letters in ultimate row indicate: "a" character used for reconstruction of new phylogenetic framework, "b" character suspected to be functionally coupled with social parasitism or a behavioural/ecological character, "c" invariant character. The samples of the matrix are identical with those given in Table 1. Subgenera are abbreviated as in Table 1. [file 1471-2148-8-237-S1.xls]

## Sheet: Tabelle1
Species	Subgenus	Museum voucher no	Characters
			QM, Body colour: black to brown pigmentation (0), without pigmentation, yellow to reddish yellow (1).	W, Body colour: black to brown pigmentation (0), without pigmentation, yellow to reddish yellow (1).	WQ, Mouthparts: mandible with last basal tooth not clearly separated from masticatory boarder (0), basal boarder in right angle with masticatory boarder (1).	W, Mouthparts: mandible without offset tooth absent (0), with offset tooth as minute projection (1), with offset tooth (2).	Q, Mouthparts: mandible without offset tooth absent (0), with offset tooth as minute projection (1), with offset tooth (2).	W, Mouthparts: mandible with apical tooth 1.0-1.5 times as long as subapical tooth (0), about 2.0 times as long as subapical tooth (1).	M, Mouthparts: mandible with preapical cleft (0), without preapical cleft (1).	M, Mouthparts: mandible with masticatory margin emarginate (0), convex (1).	M, Mouthparts: mandible with more than 10 setae on surface (0), with less than 5 setae on surface (1).	WQM, Mouthparts: maxillary palpus 6-segmented (0), 2-4 segmented (1).	W, Mouthparts: maxillary palpus reaches to neck cavity (0), does not reach to neck cavity (1).	QM, Mouthparts: maxillary palpus long, reaching level of posterior margin of eye (0), reach to level of fronterior margin of eye (1).	WQ, Mouthparts: maxillary palpus with 5th and 6th segments almost as long as 4th (0), 5th and 6th segments conspicuously reduced compared to 4th (1).	W, Mouthparts: maxillary palpus with 4th segment as long as 3rd (0), 4th conspicuously reduced to 3rd (1).	W, Mouthparts: maxillary palpus with 6th segment longer to only slightly shorter than 5th (0), conspicuously shorter than 5th (1).	WQM, Compound eye situated anterior of head (0), posterior of head (1).	W, Compound eye length more than 0.20 as long as head width (2), less than 0.20 as long as head width (1).	W, Antenna: scape with pubescence erect, rough surface (0), decumbed to suberect surface, with hairs (1), appressed, smooth surface (2).	W, Antenna: scape with setae many (2), few (1), absent (0).	Q, Antenna: setae on scape many (2), few (1), absent (0).	Q, Antenna: scape long, more than 0.7 as long as head width (0), short, less than 0.7 as long as head width (1).	Q, Antenna: scape generalised, gradually widened apically (0), flattened and conspicuously broad (1).	W, Clypeal pubescence dense and overlap each other (0), sparse not overlap each other (1).	W, Genae with setae absent (0), few (1), many (2).	Q, Genae setae absent (0), present (1).	W, Head: whole surface with setae (0), without setae (1).	Q, Head: pubescence dense (0), sparse and with glabrous areas (1).	W, Head: setae simplified (0), more or less flattened and serrate laterally (1).	Q, Head: setae simplified (0), more or less flattened and serrate (1).	Q, Head: occipital margin almost strait or slightly emarginate (0), conspicuously emarginate (1).	M, Head: occipital margin convex (0), almost straight (1).	WQ, Head: mandibular gland not developed, less than 0.3 as long as head length (0), well developed, more than 0.5 as long as head length (1).	QM, Mesosoma broader than head (0), narrower than head (1).	W, Mesosoma: setae simplified (0), more or less flattened and serrate laterally (1).	Q, Mesosoma: setae simplified (0), more or less flattened and serrate (1).	M, Mesosoma: pronotum in lateral view slightly narrowed anteriorly (0), conspicuously narrowed anteriorly part less than 0.5 as high as highest part (1).	Q, Mesosoma: mesonotum in lateral view less prominent anteriorly than pronotum (0), more prominent anteriorly than pronotum (1).	Q, Mesosoma: mesonotum 0.8-1.2 as high as pronotum in height (0), less than 0.5 as high as pronotum (1).	QM, Mesosoma: propodeal spiracle rather elliptical (0), rather circular (1).	Q, Mesosoma: suture between mesonotum and metanotum deeply sulcate (0), not sulcate and almost contiguous (1).	Q, Mesosoma: suture between katepisternum and propodeum clear (0), not clear, poorly differentiated (1).	W, Mesosoma: declitivity of propodeum lower than mesonotum (0), propodeum higher or of the same height as mesonotum (1).	W, Mesosoma: declivitous face of propodeum longer than dorsum (0), shorter than dorsum (1).	W, Mesosoma: suture between propodeum and metapleural region conspicuous, clearly visible (0), not very conspicuous (1).	W, Mesosoma: metanotal spiracle not prominent (0), prominent (1).	W, Mesosoma metanotal spiracle opening not flattened (0), flattened (1).	W, Mesosoma: propodeal spiracle large, much larger than petiole spiracle (0), as large as petiole spiracle (1).
		character number	1	2	3	4	5	6	7	8	9	10	11	12	13	14	15	16	17	18	19	20	21	22	23	24	25	26	27	28	29	30	31	32	33	34	35	36	37	38	39	40	41	42	43	44	45	46	47
L. arizonicus	Ac.	MMANT12	1	1	1	1	1	0	0	0	0	1	1	1	1	4	4	1	1	0	2	2	1	1	1	2	0	0	1	1	1	0	0	1	1	1	1	0	0	1	1	0	0	0	0	1	1	1	0
L. interjectus	Ac.	MMANT13	1	1	1	1	1	0	0	0	0	1	1	1	1	4	4	1	1	0	2	2	1	1	1	2	0	0	1	1	1	0	0	1	1	1	1	0	0	1	1	0	0	0	0	1	1	1	0
L. latipes	Ac.	MMANT120	1	1	1	1	1	0	0	0	0	1	1	1	1	4	4	1	1	0	2	2	1	1	1	2	0	0	1	1	1	0	0	1	1	1	1	0	0	1	1	0	0	0	0	1	1	1	0
L. reginae	Au.	MMANT23	1	1	1	1	1	1	0	0	0	0	1	1	1	1	1	1	1	0	2	2	1	0	0	2	0	0	0	1	1	0	0	1	1	1	1	0	0	1	0	0	0	0	1	1	1	1	1
L. nearcticus	Ca.	MMANT14	1	1	0	1	0	0	0	1	1	0	1	0	1	1	1	1	1	1	2	2	1	0	0	2	1	0	0	0	0	0	0	0	0	0	0	0	0	0	0	0	0	1	1	1	1	0	0
L. flavus	Ca.	MMANT22	1	1	0	0	0	0	0	1	1	0	1	0	1	1	1	1	1	1	2	2	1	0	0	2	1	0	0	0	0	0	0	0	0	0	0	0	0	0	0	0	0	1	1	1	1	0	0
L. flavus	Ca.	MMANT38	1	1	0	0	0	0	0	1	1	0	1	0	1	1	1	1	1	1	2	2	1	0	0	2	1	0	0	0	0	0	0	0	0	0	0	0	0	0	0	0	0	1	1	1	1	0	0
L. flavus	Ca.	MMANT45	1	1	0	0	0	0	0	1	1	0	1	0	1	1	1	1	1	1	2	2	1	0	0	2	1	0	0	0	0	0	0	0	0	0	0	0	0	0	0	0	0	1	1	1	1	0	0
L. umbratus	Ch.	MMANT6	1	1	1	1	0	0	0	0	0	0	1	1	1	1	1	1	1	1	1	0	1	1	0	0	0	0	0	0	0	1	0	1	1	0	0	0	0	1	0	0	1	1	1	1	1	0	0
L. mixtus	Ch.	MMANT30	1	1	1	1	0	0	0	0	0	0	1	1	1	1	1	1	1	1	2	1	1	0	0	0	0	0	0	0	0	1	0	1	1	0	0	0	0	1	0	0	1	1	1	1	1	0	0
L. fuji	D.	MMANT1	0	0	1	2	0	0	1	1	0	0	1	1	1	0	0	1	0	1	0	0	1	0	1	2	0	1	0	0	0	1	1	1	1	0	0	1	1	0	0	1	1	1	1	1	1	0	0
L. orientalis	D.	MMANT4	0	0	1	2	0	0	1	1	0	0	1	1	1	0	0	1	0	1	1	1	1	1	1	2	0	1	0	0	0	1	1	1	1	0	0	1	1	0	0	1	1	1	1	1	1	0	0
L. fuliginosus	D.	MMANT24	0	0	1	2	0	0	1	1	0	0	1	1	1	0	0	1	0	1	0	0	1	0	1	2	0	1	0	0	0	1	1	1	1	0	0	1	1	0	0	1	1	1	1	1	1	0	0
L. spathepus	D.	MMANT32	0	0	1	2	0	0	1	1	0	0	1	1	1	0	0	1	0	2	1	1	1	1	1	2	0	1	0	0	0	1	1	1	1	0	0	1	1	0	0	1	1	1	1	1	1	0	0
L. nipponensis	D.	MMANT33	0	0	1	2	0	0	1	1	0	0	1	1	1	0	0	1	0	1	0	0	1	0	1	2	0	0	0	0	0	1	1	1	1	0	0	1	1	0	0	1	1	1	1	1	1	0	0
L. fuji	D.	MMANT34	0	0	1	2	0	0	1	1	0	0	1	1	1	0	0	1	0	1	0	0	1	0	1	2	0	1	0	0	0	1	1	1	1	0	0	1	1	0	0	1	1	1	1	1	1	0	0
L. capitatus	D.	MMANT44	0	0	1	2	0	0	1	1	0	0	1	1	1	0	0	1	0	1	0	0	1	0	1	2	0	1	1	0	0	1	1	1	1	0	0	1	1	0	0	1	1	1	1	1	1	0	0
L. capitatus	D.	MMANT47	0	0	1	2	0	0	1	1	0	0	1	1	1	0	0	1	0	1	0	0	1	0	1	2	0	1	1	0	0	1	1	1	1	0	0	1	1	0	0	1	1	1	1	1	1	0	0
L. capitatus	D.	MMANT58	0	0	1	2	0	0	1	1	0	0	1	1	1	0	0	1	0	1	0	0	1	0	1	2	0	1	1	0	0	1	1	1	1	0	0	1	1	0	0	1	1	1	1	1	1	0	0
L. orientalis	D.	MMANT60	0	0	1	2	0	0	1	1	0	0	1	1	1	0	0	1	0	1	1	1	1	1	1	2	0	1	0	0	0	1	1	1	1	0	0	1	1	0	0	1	1	1	1	1	1	0	0
L. capitatus	D.	MMANT62	0	0	1	2	0	0	1	1	0	0	1	1	1	0	0	1	0	1	0	0	1	0	1	2	0	1	1	0	0	1	1	1	1	0	0	1	1	0	0	1	1	1	1	1	1	0	0
L. nipponensis	D.	MMANT63	0	0	1	2	0	0	1	1	0	0	1	1	1	0	0	1	0	1	0	0	1	0	1	2	0	0	0	0	0	1	1	1	1	0	0	1	1	0	0	1	1	1	1	1	1	0	0
L. nipponensis	D.	MMANT64	0	0	1	2	0	0	1	1	0	0	1	1	1	0	0	1	0	1	0	0	1	0	1	2	0	0	0	0	0	1	1	1	1	0	0	1	1	0	0	1	1	1	1	1	1	0	0
L. nipponensis	D.	MMANT67	0	0	1	2	0	0	1	1	0	0	1	1	1	0	0	1	0	1	0	0	1	0	1	2	0	0	0	0	0	1	1	1	1	0	0	1	1	0	0	1	1	1	1	1	1	0	0
L. fuliginosus	D.	MMANT70	0	0	1	2	0	0	1	1	0	0	1	1	1	0	0	1	0	1	0	0	1	0	1	2	0	1	0	0	0	1	1	1	1	0	0	1	1	0	0	1	1	1	1	1	1	0	0
L. spathepus	D.	MMANT74	0	0	1	2	0	0	1	1	0	0	1	1	1	0	0	1	0	2	1	1	1	1	1	2	0	1	0	0	0	1	1	1	1	0	0	1	1	0	0	1	1	1	1	1	1	0	0
L. spathepus	D.	MMANT77	0	0	1	2	0	0	1	1	0	0	1	1	1	0	0	1	0	2	1	1	1	1	1	2	0	1	0	0	0	1	1	1	1	0	0	1	1	0	0	1	1	1	1	1	1	0	0
L. productus	L.	MMANT18	1	1	0	0	0	0	1	1	0	0	0	0	0	0	0	1	0	1	2	2	1	0	0	0	0	0	0	1	0	0	0	0	0	1	0	1	0	0	0	0	0	1	1	1	1	0	0
L. japonicus	L.	MMANT19	1	1	0	0	0	0	1	1	0	0	0	0	0	0	0	1	0	0	1	0	1	0	0	0	0	0	0	1	0	0	0	0	0	1	0	1	0	0	0	0	0	1	1	1	1	0	0
L. neglectus	L.	MMANT20	1	1	0	0	0	0	1	1	0	0	0	0	0	0	0	1	0	1	1	1	1	0	0	0	0	0	0	1	0	0	0	0	0	1	0	1	0	0	0	0	0	1	1	1	1	0	0
L. alienus	L.	MMANT21	1	1	0	0	0	0	1	1	0	0	0	0	0	0	0	1	0	1	2	1	1	0	0	1	1	0	0	1	0	0	0	0	0	1	0	1	0	0	0	0	0	1	1	1	1	0	0
L. brunneus	L.	MMANT25	1	1	0	0	0	0	1	1	0	0	0	0	0	0	0	1	0	2	2	2	1	0	0	0	1	0	0	1	0	0	0	0	0	1	0	1	0	0	0	0	0	1	1	1	1	0	0
L. niger	L.	MMANT26	1	1	0	0	0	0	1	1	0	0	0	0	0	0	0	1	0	0	1	0	1	0	0	0	0	0	0	1	0	0	0	0	0	1	0	1	0	0	0	0	0	1	1	1	1	0	0
L. austriacus	L.	MMANT27	1	1	0	0	0	0	1	1	0	0	0	0	0	0	0	1	0	0	1	1	1	0	0	0	0	0	0	1	0	0	0	0	0	1	0	1	0	0	0	0	0	1	1	1	1	0	0
L. platythorax	L.	MMANT28	1	1	0	0	0	0	1	1	0	0	0	0	0	0	0	1	0	0	1	0	1	0	0	0	0	0	0	1	0	0	0	0	0	1	0	1	0	0	0	0	0	1	1	1	1	0	0
L. sakagamii	L.	MMANT29	1	1	0	0	0	0	1	1	0	0	0	0	0	0	0	1	0	0	0	0	1	0	0	0	0	0	0	1	0	0	0	0	0	1	0	1	0	0	0	0	0	1	1	1	1	0	0
L. japonicus	L.	MMANT37	1	1	0	0	0	0	1	1	0	0	0	0	0	0	0	1	0	0	1	0	1	0	0	0	0	0	0	1	0	0	0	0	0	1	0	1	0	0	0	0	0	1	1	1	1	0	0
L. sp.3	L.	MMANT40	1	1	0	0	0	0	1	1	0	0	0	0	0	0	0	1	0	0	1	0	1	0	0	0	0	0	0	1	0	0	0	0	0	1	0	1	0	0	0	0	0	1	1	1	1	0	0
L. emarginatus	L.	MMANT41	1	1	0	0	0	0	1	1	0	0	0	0	0	0	0	1	0	0	1	0	1	0	0	0	0	0	0	1	0	0	0	0	0	1	0	1	0	0	0	0	0	1	1	1	1	0	0
L. hayashi	L.	MMANT46	1	1	0	0	0	0	1	1	0	0	0	0	0	0	0	1	0	1	1	0	1	0	0	0	0	0	0	1	0	0	0	0	0	1	0	1	0	0	0	0	0	1	1	1	1	0	0
L. hayashi	L.	MMANT54	1	1	0	0	0	0	1	1	0	0	0	0	0	0	0	1	0	1	1	0	1	0	0	0	0	0	0	1	0	0	0	0	0	1	0	1	0	0	0	0	0	1	1	1	1	0	0
L. japonicus	L.	MMANT55	1	1	0	0	0	0	1	1	0	0	0	0	0	0	0	1	0	0	1	0	1	0	0	0	0	0	0	1	0	0	0	0	0	1	0	1	0	0	0	0	0	1	1	1	1	0	0
L. sakagamii	L.	MMANT56	1	1	0	0	0	0	1	1	0	0	0	0	0	0	0	1	0	0	0	0	1	0	0	0	0	0	0	1	0	0	0	0	0	1	0	1	0	0	0	0	0	1	1	1	1	0	0
L. japonicus	L.	MMANT76	1	1	0	0	0	0	1	1	0	0	0	0	0	0	0	1	0	0	1	0	1	0	0	0	0	0	0	1	0	0	0	0	0	1	0	1	0	0	0	0	0	1	1	1	1	0	0
L. pallitarsis	L pallitarsis	MMANT15	1	1	0	2	2	0	0	0	0	0	1	0	0	0	0	1	0	1	0	0	1	0	0	0	0	0	0	0	0	0	0	0	0	0	0	1	0	0	0	0	0	1	1	1	1	0	0
Myrmecocystus mendux	n.a.	MMANT66	0	0	0	0	0	0	0	0	0	0	0	0	0	1	1	1	0	2	0	0	0	0	0	0	0	0	0	0	0	0	0	0	0	0	0	0	0	0	?	0	0	1	0	0	0	0	0
Myrmecocystus mimicus	n.a.	MMANT117	0	0	0	0	0	0	0	0	0	0	0	0	0	1	1	1	0	2	0	0	0	0	0	0	0	0	0	0	0	0	0	0	0	0	0	0	0	0	?	0	0	1	0	0	0	0	0
Formica japonicus	n.a.	MMANT8	0	0	0	0	0	0	0	0	0	0	0	0	0	0	0	0	0	0	0	0	0	0	0	0	0	0	0	0	0	0	0	0	0	0	0	0	0	0	?	0	0	0	0	0	0	0	0
		equivalent character number in Janda et al. (2004)	63**	64**	1*	2***	2***	4**	5*	6**	-	9*	-	10*	11*	13*	14**	15*	16*	18*	19*	20*	17***	22*	23**	24*	25*	26*	28*	29***	29***	-	-	-	30*	-	-	-	32*	-	33*	-	-	39*	40*	38*	34***	-	-
		treatment	a	a	b	a	b	a	a	a	a	b	a	b	b	a	a	a	b	a	a	b	b	a	a	a	b	a	b	a	b	a	a	b	b	a	b	a	b	b	a	a	a	a	a	a	a	a	a
[truncated: 55 more columns]
